# Supplementary material for: Natural selection and recombination interact to structure genome‐wide variation in pines
Source: Plant J. 2026 Apr 14;126(1):e70866. doi: 10.1111/tpj.70866 (PMC13078855; doi:10.1111/tpj.70866)
Supplement: Supplementary file 1 — Table S1. Metadata for the 100 individuals of three Pinus species sequenced in this study. Table S2. Site number of different site categories in dataset in this study and reference genome (Pinus tabuliformis V1.0). Table S3. Mean nucleotide diversity (π) and site number of different site categories in Pinus nigra from different data and methods. Table S4. Inferred demographic parameters of the best‐fitting demographic model for Pinus banksiana and P. contorta. [file TPJ-126-e70866-s002.xlsx]

## Sheet: TableS1
Table S1. Metadata for the 100 individuals of three Pinus species sequenced in this study.
Sample ID	Species	Subspecies	Locality	Latitude	Longitude	Raw Read Number	Coverage (reference to P. tabuliformis genome v1.0)	Mean mapping depth	Accession	Bioproject Accession	Biosample Accession
BAN_J102_1	Pinus banksiana		Canada: Cowan, Manitoba	52.03 N	100.58 W	1996316996	0.703076	29.2432	SRR23934204	PRJNA945376	SAMN33846764
BAN_J102_2	Pinus banksiana		Canada: Cowan, Manitoba	52.03 N	100.58 W	2120501624	0.707304	33.1354	SRR23934203	PRJNA945376	SAMN33846765
BAN_J107_1	Pinus banksiana		Canada: Louvicourt (Abitibi), Quebec	47.9 N	77.35 W	2045569506	0.708037	32.8513	SRR23934192	PRJNA945376	SAMN33846766
BAN_J107_2	Pinus banksiana		Canada: Louvicourt (Abitibi), Quebec	47.9 N	77.35 W	2155792922	0.707514	33.6146	SRR23934191	PRJNA945376	SAMN33846767
BAN_J108_1	Pinus banksiana		Canada: Vermillion Bay, Ontario	49.85 N	93.37 W	2049290220	0.703733	32.5515	SRR23934190	PRJNA945376	SAMN33846768
BAN_J108_2	Pinus banksiana		Canada: Vermillion Bay, Ontario	49.85 N	93.37 W	1903342216	0.714785	29.2011	SRR23934189	PRJNA945376	SAMN33846769
BAN_J109_1	Pinus banksiana		Canada: Candle Lake, Saskatchewan	54.2 N	104.92 W	2090157146	0.706507	32.2918	SRR23934188	PRJNA945376	SAMN33846770
BAN_J109_2	Pinus banksiana		Canada: Candle Lake, Saskatchewan	54.2 N	104.92 W	1883282668	0.699931	29.1581	SRR23934187	PRJNA945376	SAMN33846771
BAN_J116_1	Pinus banksiana		USA: Upper Jay, New York	44.33 N	74.5 W	1869919456	0.700093	27.8429	SRR23934186	PRJNA945376	SAMN33846772
BAN_J116_2	Pinus banksiana		USA: Upper Jay, New York	44.33 N	74.5 W	1997343266	0.70459	30.6448	SRR23934185	PRJNA945376	SAMN33846773
BAN_J117_1	Pinus banksiana		USA: Chippewa National Forest, Minnesota	48 N	94 W	1887636968	0.700111	29.1475	SRR23934202	PRJNA945376	SAMN33846774
BAN_J118_1	Pinus banksiana		Canada: St. Louis de France, Quebec	46.42 N	72.58 W	2096444448	0.710624	32.6517	SRR23934201	PRJNA945376	SAMN33846775
BAN_J118_2	Pinus banksiana		Canada: St. Louis de France, Quebec	46.42 N	72.58 W	2096510358	0.706469	32.174	SRR23934200	PRJNA945376	SAMN33846776
BAN_J123_1	Pinus banksiana		Canada: Chapeau, Quebec	45.92 N	77.07 W	2170239516	0.707964	32.4955	SRR23934199	PRJNA945376	SAMN33846777
BAN_J123_2	Pinus banksiana		Canada: Chapeau, Quebec	45.92 N	77.07 W	2117032200	0.707799	33.5005	SRR23934198	PRJNA945376	SAMN33846778
BAN_J124_1	Pinus banksiana		Canada: Meadow Brook, New Brunswick	45.97 N	64.95 W	1888989344	0.700606	29.0497	SRR23934197	PRJNA945376	SAMN33846779
BAN_J124_2	Pinus banksiana		Canada: Meadow Brook, New Brunswick	45.97 N	64.95 W	1892339070	0.716688	29.4516	SRR23934196	PRJNA945376	SAMN33846780
BAN_J125_1	Pinus banksiana		Canada: Douglas, Ontario	45.5 N	76.93 W	2091559616	0.708574	32.8872	SRR23934195	PRJNA945376	SAMN33846781
BAN_J125_2	Pinus banksiana		Canada: Douglas, Ontario	45.5 N	76.93 W	2211093554	0.71076	33.8287	SRR23953985	PRJNA945376	SAMN33879522
BAN_J130_1	Pinus banksiana		Canada: Big River, Saskatchewan	53.75 N	107 W	2414416420	0.71634	37.5368	SRR23953984	PRJNA945376	SAMN33879523
BAN_J130_2	Pinus banksiana		Canada: Big River, Saskatchewan	53.75 N	107 W	2473037478	0.716884	38.2357	SRR23953973	PRJNA945376	SAMN33879524
BAN_J131_1	Pinus banksiana		USA: Winter Harbour, Maine	45 N	69 W	2243825954	0.713313	35.4396	SRR23953972	PRJNA945376	SAMN33879525
BAN_J131_2	Pinus banksiana		USA: Winter Harbour, Maine	46 N	70 W	2213769222	0.711225	34.5295	SRR23953971	PRJNA945376	SAMN33879526
BAN_J132_1	Pinus banksiana		Canada: Alex River, Quebec	48.92 N	71.75 W	2064465092	0.707321	32.7897	SRR23953970	PRJNA945376	SAMN33879527
BAN_J132_2	Pinus banksiana		Canada: Alex River, Quebec	48.92 N	71.75 W	1914713374	0.707766	30.2784	SRR23953969	PRJNA945376	SAMN33879528
BAN_J138_1	Pinus banksiana		USA: Oconto, Wisconsin	45.08 N	88.33 W	1887769766	0.702589	31.3696	SRR23953968	PRJNA945376	SAMN33879529
BAN_J138_2	Pinus banksiana		USA: Oconto, Wisconsin	45.08 N	88.33 W	2213947954	0.710379	34.1487	SRR23953967	PRJNA945376	SAMN33879530
BAN_J139_1	Pinus banksiana		Canada: Stevens, Ontario	49.55 N	85.83 W	1895924048	0.704308	29.4544	SRR23953966	PRJNA945376	SAMN33879531
BAN_J139_2	Pinus banksiana		Canada: Stevens, Ontario	49.55 N	85.83 W	1909833940	0.703114	29.5868	SRR23953983	PRJNA945376	SAMN33879532
BAN_J70_2	Pinus banksiana		USA: Chequamegon National Forest, Wisconsin	46 N	91W	2478209500	0.71764	37.5544	SRR23910997	PRJNA945376	SAMN33822939
BAN_J71_1	Pinus banksiana		USA: Marinette County, Wisconsin	45.75 N	88 W	2063832592	0.704896	33.4607	SRR23910996	PRJNA945376	SAMN33822940
BAN_J71_2	Pinus banksiana		USA: Marinette County, Wisconsin	45.75 N	88 W	2098782818	0.705513	31.8331	SRR23910985	PRJNA945376	SAMN33822941
BAN_J78_2	Pinus banksiana		USA: Huron National Forest, Michigan	44.5 N	83.67 W	1905067242	0.698429	28.6302	SRR23910984	PRJNA945376	SAMN33822942
BAN_J85_1	Pinus banksiana		USA: Gull Lake, Wisconsin	46 N	91.75 W	2073946948	0.697061	29.3545	SRR23910983	PRJNA945376	SAMN33822943
BAN_J93_2	Pinus banksiana		USA: Rose City, Michigan	44.47 N	84.18 W	2150583636	0.705567	32.0632	SRR23910982	PRJNA945376	SAMN33822944
BAN_J94_1	Pinus banksiana		Canada: Clova, Quebec	48.12 N	75.4 W	1943386792	0.70704	30.888	SRR23934194	PRJNA945376	SAMN33846782
BAN_J94_2	Pinus banksiana		Canada: Clova, Quebec	48.12 N	75.4 W	2111610892	0.704149	31.3291	SRR23934193	PRJNA945376	SAMN33846783
CON_F16_1	Pinus contorta	contorta	USA: Manzanita, Oregon	45.72 N	123.93 W	1892390526	0.710933	29.7154	SRR23953982	PRJNA945376	SAMN33879533
CON_F16_2	Pinus contorta	contorta	USA: Manzanita, Oregon	45.72 N	123.93 W	1872199198	0.710802	29.3143	SRR23953981	PRJNA945376	SAMN33879534
CON_F16_4	Pinus contorta	contorta	USA: Manzanita, Oregon	45.72 N	123.93 W	2139875028	0.715887	32.4479	SRR23953980	PRJNA945376	SAMN33879535
CON_G58_1	Pinus contorta	contorta	USA: Manchester, California	38.97 N	123.7 W	2106912522	0.71747	34.5954	SRR23953979	PRJNA945376	SAMN33879536
CON_G58_2	Pinus contorta	contorta	USA: Manchester, California	38.97 N	123.7 W	1878501416	0.709148	29.0236	SRR23953978	PRJNA945376	SAMN33879537
CON_G60_1	Pinus contorta	contorta	USA: Fort Bragg, California	39.42 N	123.77 W	1948345440	0.708635	30.8977	SRR23953977	PRJNA945376	SAMN33879538
CON_G60_2	Pinus contorta	contorta	USA: Fort Bragg, California	39.42 N	123.77 W	1863574138	0.709165	29.4916	SRR23953976	PRJNA945376	SAMN33879539
CON_J106_1	Pinus contorta	latifolia	Canada: Crowsnest Forest, Alberta	49.5 N	114.5 W	1911009608	0.711015	30.0419	SRR23953975	PRJNA945376	SAMN33879540
CON_J106_2	Pinus contorta	latifolia	Canada: Crowsnest Forest, Alberta	49.5 N	114.5 W	2154201584	0.717831	32.6897	SRR23953974	PRJNA945376	SAMN33879541
CON_J115_1	Pinus contorta	latifolia	USA: Oakridge, Oregon	43.83 N	120.5 W	1946536168	0.712868	31.6929	SRR23974731	PRJNA945376	SAMN33923504
CON_J115_2	Pinus contorta	latifolia	USA: Oakridge, Oregon	43.83 N	120.5 W	1938231060	0.715349	30.0868	SRR23974730	PRJNA945376	SAMN33923505
CON_J121_1	Pinus contorta	contorta	USA: Long Beach, Washington	46.33 N	124.05 W	2225029686	0.718626	34.9411	SRR23974719	PRJNA945376	SAMN33923506
CON_J121_2	Pinus contorta	contorta	USA: Long Beach, Washington	46.33 N	124.05 W	2130354798	0.717252	33.2462	SRR23974718	PRJNA945376	SAMN33923507
CON_J122_1	Pinus contorta	murrayana	USA: Cascadia, Oregon	44.5 N	122.33 W	3532662978	0.748514	55.6832	SRR23974717	PRJNA945376	SAMN33923508
CON_J122_2	Pinus contorta	murrayana	USA: Cascadia, Oregon	44.5 N	122.33 W	2413333246	0.724232	35.101	SRR23974716	PRJNA945376	SAMN33923509
CON_J128_1	Pinus contorta	latifolia	USA: Eagle County, Colorado	39.58 N	106.67 W	3300418770	0.742361	50.0643	SRR23974715	PRJNA945376	SAMN33923510
CON_J128_2	Pinus contorta	latifolia	USA: Eagle County, Colorado	39.58 N	106.67 W	2401061726	0.723239	37.8432	SRR23974714	PRJNA945376	SAMN33923511
CON_J128_3	Pinus contorta	latifolia	USA: Eagle County, Colorado	39.58 N	106.67 W	2923349516	0.734328	45.6055	SRR23974713	PRJNA945376	SAMN33923512
CON_J129_1	Pinus contorta	murrayana	USA: El Dorado, California	38.88 N	120.3 W	2171730220	0.720175	33.9027	SRR23974712	PRJNA945376	SAMN33923513
CON_J129_2	Pinus contorta	murrayana	USA: El Dorado, California	38.88 N	120.3 W	1963881258	0.712866	31.312	SRR23974729	PRJNA945376	SAMN33923514
CON_J135_1	Pinus contorta	latifolia	USA: Pike National Forest, Colorado	39.17 N	104.92 W	1847179742	0.708974	28.9403	SRR23974728	PRJNA945376	SAMN33923515
CON_J135_2	Pinus contorta	latifolia	USA: Pike National Forest, Colorado	39.17 N	104.92 W	1940112678	0.710312	29.5736	SRR23974727	PRJNA945376	SAMN33923516
CON_J136_1	Pinus contorta	latifolia	USA: St. Joe National Forest, Idaho	48.17 N	115.5 W	2088735484	0.715265	31.628	SRR23974726	PRJNA945376	SAMN33923517
CON_J136_2	Pinus contorta	latifolia	USA: St. Joe National Forest, Idaho	48.17 N	115.5 W	1943409988	0.708661	29.4907	SRR23974725	PRJNA945376	SAMN33923518
CON_J136_3	Pinus contorta	latifolia	USA: St. Joe National Forest, Idaho	48.17 N	115.5 W	1938891214	0.712078	29.7784	SRR23974724	PRJNA945376	SAMN33923519
CON_J162_1	Pinus contorta	latifolia	Canada: Stuart Lake, British Columbia	54.33 N	124.58 W	1992528772	0.713829	30.3279	SRR23974723	PRJNA945376	SAMN33923520
CON_J162_2	Pinus contorta	latifolia	Canada: Stuart Lake, British Columbia	54.33 N	124.58 W	2500111928	0.72153	35.8716	SRR23974722	PRJNA945376	SAMN33923521
CON_J174_1	Pinus contorta	latifolia	Canada: Salmon Arm, British Columbia	50.75 N	119.25 W	2009765010	0.715673	31.3599	SRR23974721	PRJNA945376	SAMN33923522
CON_J174_2	Pinus contorta	latifolia	Canada: Salmon Arm, British Columbia	50.75 N	119.25 W	2353592108	0.723893	35.8838	SRR23974720	PRJNA945376	SAMN33923523
NIG_J100_1	Pinus nigra	nigra	Bulgaria: Pirin	41.85 N	23.33 E	2344056160	0.921391	46.0643	SRR23883734	PRJNA945376	SAMN33780026
NIG_J100_2	Pinus nigra	nigra	Bulgaria: Pirin	41.85 N	23.33 E	2219403786	0.921909	43.1781	SRR23883733	PRJNA945376	SAMN33780027
NIG_J100_4	Pinus nigra	nigra	Bulgaria: Pirin	41.85 N	23.33 E	2293445586	0.922354	44.7274	SRR23883725	PRJNA945376	SAMN33780028
NIG_J100_5	Pinus nigra	nigra	Bulgaria: Pirin	41.85 N	23.33 E	1920657522	0.915788	37.1375	SRR23883726	PRJNA945376	SAMN33780029
NIG_J75_1	Pinus nigra	laricio	France: Foret d'Olette, Pyrenees	42.58 N	2.27 E	2426411852	0.923827	45.6567	SRR23883727	PRJNA945376	SAMN33780030
NIG_J75_2	Pinus nigra	laricio	France: Foret d'Olette, Pyrenees	42.58 N	2.27 E	2500816268	0.923263	47.6947	SRR23883715	PRJNA945376	SAMN33780031
NIG_J75_3	Pinus nigra	laricio	France: Foret d'Olette, Pyrenees	42.58 N	2.27 E	2239652360	0.919429	45.0896	SRR23883716	PRJNA945376	SAMN33780032
NIG_J75_4	Pinus nigra	laricio	France: Foret d'Olette, Pyrenees	42.58 N	2.27 E	2369042072	0.92153	45.84	SRR23883717	PRJNA945376	SAMN33780033
NIG_J75_5	Pinus nigra	laricio	France: Foret d'Olette, Pyrenees	42.58 N	2.27 E	1860501754	0.914917	36.5975	SRR23883718	PRJNA945376	SAMN33780034
NIG_J84_1	Pinus nigra	laricio	Slovenia: Krško	45.95 N	15.5 E	2088722032	0.915519	42.5508	SRR23910981	PRJNA945376	SAMN33822945
NIG_J84_2	Pinus nigra	nigra	Slovenia: Krško	45.95 N	15.5 E	1932378984	0.913344	39.4073	SRR23910980	PRJNA945376	SAMN33822946
NIG_J84_3	Pinus nigra	nigra	Slovenia: Krško	45.95 N	15.5 E	1980039740	0.916523	39.8134	SRR23910979	PRJNA945376	SAMN33822947
NIG_J84_4	Pinus nigra	nigra	Slovenia: Krško	45.95 N	15.5 E	2162729124	0.918904	44.6018	SRR23910978	PRJNA945376	SAMN33822948
NIG_J84_5	Pinus nigra	nigra	Slovenia: Krško	45.95 N	15.5 E	1933626904	0.914205	38.5588	SRR23910995	PRJNA945376	SAMN33822949
NIG_J91_1	Pinus nigra	laricio	France: Margheze, Corsica	41.63 N	9.25 E	2101433158	0.917904	43.7841	SRR23883719	PRJNA945376	SAMN33780035
NIG_J91_2	Pinus nigra	laricio	France: Margheze, Corsica	41.63 N	9.25 E	2012013840	0.916933	36.3072	SRR23910994	PRJNA945376	SAMN33822950
NIG_J91_3	Pinus nigra	laricio	France: Margheze, Corsica	41.63 N	9.25 E	2009780632	0.916675	39.1837	SRR23910993	PRJNA945376	SAMN33822951
NIG_J91_4	Pinus nigra	laricio	France: Margheze, Corsica	41.63 N	9.25 E	1974658518	0.918171	37.9349	SRR23910992	PRJNA945376	SAMN33822952
NIG_J91_5	Pinus nigra	laricio	France: Margheze, Corsica	41.63 N	9.25 E	1955558608	0.914597	38.5756	SRR23910991	PRJNA945376	SAMN33822953
NIG_J92_1	Pinus nigra	laricio	France: Solaro, Corsica	41.87 N	9.33 E	1883496920	0.915818	36.2103	SRR23910990	PRJNA945376	SAMN33822954
NIG_J92_2	Pinus nigra	laricio	France: Solaro, Corsica	41.87 N	9.33 E	2071243510	0.915595	41.8667	SRR23910989	PRJNA945376	SAMN33822955
NIG_J92_3	Pinus nigra	laricio	France: Solaro, Corsica	41.87 N	9.33 E	1966377784	0.917014	39.776	SRR23910988	PRJNA945376	SAMN33822956
NIG_J92_4	Pinus nigra	laricio	France: Solaro, Corsica	41.87 N	9.33 E	2164325974	0.915509	44.3807	SRR23910987	PRJNA945376	SAMN33822957
NIG_J92_5	Pinus nigra	laricio	France: Solaro, Corsica	41.87 N	9.33 E	2195710920	0.920225	42.3602	SRR23910986	PRJNA945376	SAMN33822958
NIG_J98_1	Pinus nigra	salzmannii	France: St. Guilhem-le-Désert	43.73 N	3.58 E	1994531410	0.913463	41.2259	SRR23883732	PRJNA945376	SAMN33780036
NIG_J98_2	Pinus nigra	salzmannii	France: St. Guilhem-le-Désert	43.73 N	3.58 E	3198665818	0.930591	62.1675	SRR23883731	PRJNA945376	SAMN33780037
NIG_J98_3	Pinus nigra	salzmannii	France: St. Guilhem-le-Désert	43.73 N	3.58 E	3342340186	0.931455	67.2453	SRR23883730	PRJNA945376	SAMN33780038
NIG_J98_4	Pinus nigra	salzmannii	France: St. Guilhem-le-Désert	43.73 N	3.58 E	2979761444	0.928631	58.7277	SRR23883728	PRJNA945376	SAMN33780039
NIG_J98_5	Pinus nigra	salzmannii	France: St. Guilhem-le-Désert	43.73 N	3.58 E	2515709700	0.924032	48.9835	SRR23883729	PRJNA945376	SAMN33780040
NIG_J99_1	Pinus nigra	salzmannii	Spain: Sierra de Cazorla	37.88 N	2.83 W	2600150766	0.92363	52.6461	SRR23883720	PRJNA945376	SAMN33780041
NIG_J99_2	Pinus nigra	salzmannii	Spain: Sierra de Cazorla	37.88 N	2.83 W	2242473112	0.918698	46.7223	SRR23883721	PRJNA945376	SAMN33780042
NIG_J99_3	Pinus nigra	salzmannii	Spain: Sierra de Cazorla	37.88 N	2.83 W	2240745858	0.92123	42.9142	SRR23883722	PRJNA945376	SAMN33780043
NIG_J99_4	Pinus nigra	salzmannii	Spain: Sierra de Cazorla	37.88 N	2.83 W	2032219204	0.915725	42.5266	SRR23883723	PRJNA945376	SAMN33780044
NIG_J99_5	Pinus nigra	salzmannii	Spain: Sierra de Cazorla	37.88 N	2.83 W	2351145206	0.922359	46.4054	SRR23883724	PRJNA945376	SAMN33780045

## Sheet: TableS2
Table S2. Site number of different site categories in dataset in this study and reference genome (Pinus tabuliformis V1.0).
	Reference genome (P. tabuliformis V1)				Dataset in this study
	bp	% total	% genic region		Site number	% total	% genic region
Whole dataset	25422878928	1			1312662603	1
Genic	2026114073	0.0796965	1		318256488	0.242451	1
5' UTRs	20373278		0.0100553		3917602		0.0123096
CDS	77683408		0.0383411		8669254		0.0272398
Introns	1902119102		0.938802		300637229		0.944638
3' UTRs	25938285		0.012802		5032403		0.0158124
Intergenic	23396764855	0.920304			994406115	0.757549

## Sheet: TableS3
Table S3. Mean nucleotide diversity (π) and site number of different site categories in Pinus nigra from different data and methods.
	Whole-genome sequencing in this study			*Exome capture			Zhao et al. 2024
	π	Site number		π	Site number		π	Site number
Whole dataset	0.00373102	1232445185		0.0025044	14335901		0.0064	NA
Zero-fold degenerate sites	0.00245075	4867957		0.00160111	1827985		0.0029	NA
Four-fold degenerate sites	0.00488279	1227882		0.0031499	472884		0.0079	NA
3' UTRs	0.00326755	4737363		0.00187986	2286051		NA	NA
5' UTRs	0.00316827	3690661		0.00212901	657811		NA	NA
Introns	0.00344657	285046583		0.00176089	3149708		NA	NA
Intergenic sites	0.00382863	932289660		0.00341713	5720458		NA	NA
*Raw data from Zhao et al. (2024) were reprocessed using protocols and methods adopted in this study.

## Sheet: TableS4
Table S4. Inferred demographic parameters of the best-fitting demographic model for Pinus banksiana and P. contorta.
		95% confidence intervals
Parameters	Point estimation	Lower bound	Upper bound
Effective population size of ancestor	1619294	1124010	3701120
Effective population size of P. banksiana	171613	152126	438495
Effective population size of P. contorta	497484	436326	1182341
Time of divergence	575699	495027	1367349
Time of migration rate change	251791	230422	638459
Ancient migration rate from P. contorta to P. banksiana	0.00188714	0.000334117	0.0282874
Ancient migration rate from P. banksiana to P. contorta	7.48442e-08	1.31156e-09	6.18284e-05
Recent migration rate from P. contorta to P. banksiana	3.54774e-07	1.54457e-07	4.69045e-07
Recent migration rate from P. banksiana to P. contorta	1.36312e-06	4.6526e-07	1.53719e-06
NOTE. Units of time and migration rate are shown in 'generations ago' and 'per generation', respectively.
